# Supplementary material for: Comparison of Multiple State-of-the-Art Large Language Models for Patient Education Prior to CT and MRI Examinations
Source: J Pers Med. 2025 Jun 5;15(6):235. doi: 10.3390/jpm15060235 (PMC12194482; doi:10.3390/jpm15060235)
Supplement: Supplementary file 1 [file jpm-15-00235-s001.zip]

Archive with 1 entries (1 files):
- jpm-3630403-supplementary.pdf
